# Supplementary material for: Organization of feedback projections to mouse primary visual cortex
Source: iScience. 2021 Apr 17;24(5):102450. doi: 10.1016/j.isci.2021.102450 (PMC8169797; doi:10.1016/j.isci.2021.102450)
Supplement: Table S2. List of all injections in the study: including injection coordinates, injectate, and total number of cells detected, related to Figure 3 [file mmc2.xlsx]

## Sheet: All data
Injection ID	Animal ID	Sex, Age	Allen CCF AP	Allen CCF ML	Volume (nl)	Injectate	Target depth (mm)	Total cells detected	Excluded? (Reason)
1	M19114	Female, 11wks	-4.82	-2.67	250	CTB488	0.75	-	Yes, too posterior
2			-3.47	-2.68	250	CTB555	0.75	-	Yes, potential leakage into white matter due to deep injection
3			-3.35	2.53	250	CTB488 (Ls)	0.25	1449 (HVA only)	No
4			-3.69	-2.73	250	CTB555	0.25	-	Yes, potential leakage of opposite 555 injection (possibility to label cells on the opposite hemisphere)
5	M19115	Male,15wks	-3.95	-3.21	250	CTB488 (Ld)	0.75	1713 (HVAs only)	No
6			-3.99	-2.52	250	CTB555 (Md)	0.75	3845 (HVAs only)	No
7			-3.46	2.39	250	CTB488 (C)	0.3	1455 (HVAs only)	No
8			-3.45	3.19	250	CTB555 (Ld)	0.3	3183 (HVAs only)	No
9	M19116	Female, 13wks	-3.47	2.27	200	CTB555 (Ms)	0.2	4791	No
10			-3.44	2.63	200	CTB647 (Ls)	0.2	4391	No
11			-3.37	-1.78	200	CTB488	0.75	5035	Yes, potential leakage outside of V1 due to medial injection
12			-3.35	-2.28	200	CTB647 (Md)	0.75	5256	No
13	M19117	Female, 13wks	-3.38	-3.27	200	CTB488	0.2	-	Yes, insufficient labelling of cells due to small injection volume
14			-3.5	1.85	200	CTB488 (Md)	0.75	4764	No
15			-3.56	2.66	200	CTB555 (Ld)	0.75	6198	No
16			-3.55	-2.57	200	CTB555 (Ls)	0.2	3539	No
17			-3.53	2.23	200	CTB647 (Md)	0.75	5130	No
18			-3.47	-2.92	200	CTB647 (Ls)	0.2	1055	No
19	M19118	Female, 20wks	-3.85	-2.8	200, larger volume injected due to overflow	CTB647+smFP+CamKII-cre (Ld)	0.75	7751	No
20			-3.94	-2.09	200	CTB555	0.75	-	Yes, potential leakage in to white matter due to deep injection, and potential leakage outside of V1 due to medial injection
21	M19119	Male, 20wks	-3.81	2.19	200	CTB647+smFP+CamKII-cre	0.75	-	Yes, potential leakage in to white matter due to deep injection, and potential leakage outside of V1 due to medial injection
22			-3.83	2.85	200	CTB555 (Ld)	0.75	3779	No
23	M19120	Male, 20wks	-3.98	-2.89	200, larger volume injected due to overflow	CTB647+smFP+CamKII-cre	0.75	-	Yes, no analysis performed due to debris on slices
24			-4.03	-2.09	200	CTB555	0.75	-	Yes, no analysis performed due to debris on slices
25			-3.95	2.4	200	CTB647+smFP+CamKII-cre	0.75	-	Yes, no analysis performed due to debris on slices
26			-3.94	3.03	200	CTB555	0.75	-	Yes, no analysis performed due to debris on slices
27	M19121	Male, 20wks	-3.82	-2.98	200	CTB555 (Ld)	0.75	10054	No
28			-3.83	-2.31	200	CTB647+smFP+CamKII-cre	0.75	-	Yes, potential leakage in to white matter due to deep injection, potential leakage outside of V1 due to medial injection
29			-3.66	2.45	200	CTB555 (Cd)	0.75	3289 (very small inj.)	No
30			-3.63	3.2	200	CTB647+smFP+CamKII-cre	0.75	-	Yes, potential leakage in to white matter due to deep injection
31	M19122	Male, 20wks	-3.95	-2.92	200	CTB647 (Ld)	0.75	6040	No
32			-4.08	-2.02	200	CTB555+smFP+CamKII-cre	0.75	-	Yes, insufficient labelling of cells due to small injection volume
33			-3.86	2.36	200	CTB647 (Md)	0.75	7246	No
34			-3.79	3.27	200	CTB555+smFP+CamKII-cre	0.75	-	Yes, insufficient labelling of cells due to small injection volume
35	M19123	Female, 20wks	-3.83	2.41	200	CTB647	0.75	-	Yes, potential leakage in to white matter due to deep injection
36			-3.76	3.19	200	CTB555+smFP+CamKII-cre (Ld)	0.75	3656	No
37			-3.94	-2.81	200	CTB647	0.75	-	Yes, potential leakage in to white matter due to deep injection
38			-3.96	-2.14	200	CTB555+smFP+CamKII-cre (Md)	0.75	3161	No
									A total of 17 exclusions
